# Supplementary material for: Evaluation of Performance of Existing RO Drinking Water Stations in the North Central Province, Sri Lanka
Source: Membranes (Basel). 2021 May 24;11(6):383. doi: 10.3390/membranes11060383 (PMC8225030; doi:10.3390/membranes11060383)
Supplement: Supplementary file 1 [file membranes-11-00383-s001.zip]

Archive with 1 entries (1 files):
- membranes-1221162-supplementary.pdf
